# Supplementary material for: Weizmannia coagulans BC179 Alleviates Post-Alcohol Discomfort May via Taurine-Related Metabolism and Antioxidant Regulation: A Randomized, Double-Blind, Placebo-Controlled Trial
Source: Antioxidants (Basel). 2025 Aug 23;14(9):1038. doi: 10.3390/antiox14091038 (PMC12466597; doi:10.3390/antiox14091038)
Supplement: Supplementary file 1 [file antioxidants-14-01038-s001.zip]

Archive with 2 entries (2 files):
- Questionnaire.pdf
- Supplementary Table S1.pdf
